# Supplementary material for: The expansion of newborn neurons in hippocampus improves social recognition deficit in a mouse model of autism
Source: Front Psychiatry. 2023 May 5;14:1162179. doi: 10.3389/fpsyt.2023.1162179 (PMC10196005; doi:10.3389/fpsyt.2023.1162179)
Supplement: Supplementary file 1 [file Table_1.XLSX]

## Sheet: Sheet1
	social interaction
	Comparison	N	Figure	Parameter	Statistical tests and significance
	Aurs2fl/fl +Saline vs Aurs2fl/fl;Emx1-Cre +Saline vs Aurs2fl/fl;Emx1-Cre +Oxytocin	Aurs2fl/fl +Saline= 9 Aurs2fl/fl;Emx1-Cre +Saline=9 Aurs2fl/fl;Emx1-Cre +Oxytocin=10	Figure 1	closed interaction time (Trial 1)	Two-way ANOVA; Main effect of genotype p=0.931, F(2,50)=0.072; Main effect of S1/EM p<0.001, F(1,50)=22.562; Main effect of S1/EM × genotype p=0.635, F(2,50)=0.458
				closed interaction time (Trial 2)	Two-way ANOVA; Main effect of genotype p=0.471, F(2,50)=0.765; Main effect of S1/S2 p=0.017, F(1,50)=6.117; Main effect of S1/S2 × genotype p=0.008, F(2,50)=5.366
	Aurs2fl/fl +CTL vs Aurs2fl/fl;Emx1-Cre +CTL vs Aurs2fl/fl;Emx1-Cre +EE	Aurs2fl/fl +Saline= 10 Aurs2fl/fl;Emx1-Cre +Saline=10 Aurs2fl/fl;Emx1-Cre +Oxytocin=10	Figure 2	closed interaction time (Trial1)	Two-way ANOVA; Main effect of genotype p<0.001, F(2,54)=11.568; Main effect of S1/EM p<0.001, F(1,54)=122.842; Main effect of S1/EM × genotype p=0.014, F(2,47)=4.635
				closed interaction time (Trial 2)	Two-way ANOVA; Main effect of genotype p=0.003, F(2,54)=6.415; Main effect of S1/S2 p<0.001, F(1,54)=19.121; Main effect of S1/S2 × genotype p=0.001, F(2,54)=7.574
	Aurs2fl/fl +tTA vs Aurs2fl/fl;Emx1-Cre +tTA vs Aurs2fl/fl;Emx1-Cre +tTA+CC	Aurs2fl/fl +Saline= 12 Aurs2fl/fl;Emx1-Cre +Saline=12 Aurs2fl/fl;Emx1-Cre +Oxytocin=12	Figure 3	closed interaction time (Trial 1)	Two-way ANOVA; Main effect of genotype p=0.358, F(2,70)=1.042; Main effect of S1/EM p<0.001, F(1,70)=144.975; Main effect of S1/EM × genotype p=0.595, F(2,70)=0.524
				closed interaction time (Trial 2)	Two-way ANOVA; Main effect of genotype p=0.858, F(2,70)=0.154; Main effect of S1/S2 p<0.001, F(1,70)=30.499; Main effect of S1/S2 × genotype p<0.001, F(2,70)=3.121
	Edu labeling
	Comparison	N	Figure	Parameter	Statistical tests and significance
	Aurs2fl/fl +Saline vs Aurs2fl/fl;Emx1-Cre +Saline vs Aurs2fl/fl;Emx1-Cre +Oxytocin	Aurs2fl/fl +Saline= 22 Aurs2fl/fl;Emx1-Cre +Saline=22 Aurs2fl/fl;Emx1-Cre +Oxytocin=23	Figure 1	Number of EdU+ cells	One-way ANOVA; F(2,66)=21.142, p<0.001, Aurs2fl/fl+Saline vs Aurs2fl/fl;Emx1-Cre+Saline, p<0.001; Aurs2fl/fl+Saline vs Aurs2fl/fl;Emx1-Cre +Oxytocin, P<0.001; Aurs2fl/fl;Emx1-Cre +Saline vs Aurs2fl/fl;Emx1-Cre +Oxytocin, p=0.014;
	Aurs2fl/fl +CTL vs Aurs2fl/fl;Emx1-Cre +CTL vs Aurs2fl/fl;Emx1-Cre +EE	Aurs2fl/fl +Saline= 23 Aurs2fl/fl;Emx1-Cre +Saline=23 Aurs2fl/fl;Emx1-Cre +Oxytocin=21	Figure 2	Number of EdU+ cells	One-way ANOVA; F(2,66)=16.869, p<0.001, Aurs2fl/fl+CTL vs Aurs2fl/fl;Emx1-Cre+CTL, p<0.001; Aurs2fl/fl+CTL vs Aurs2fl/fl;Emx1-Cre +EE, P=0.009; Aurs2fl/fl;Emx1-Cre +CTL vs Aurs2fl/fl;Emx1-Cre +EE, p=0.004;
	Aurs2fl/fl +tTA vs Aurs2fl/fl;Emx1-Cre +tTA vs Aurs2fl/fl;Emx1-Cre +tTA+CC	Aurs2fl/fl +Saline= 17 Aurs2fl/fl;Emx1-Cre +Saline=15 Aurs2fl/fl;Emx1-Cre +Oxytocin=16	Figure 3	Number of EdU+ cells	One-way ANOVA; F(2,48)=50.669, p<0.001, Aurs2fl/fl+tTA vs Aurs2fl/fl;Emx1-Cre+tTA, p<0.001; Aurs2fl/fl+tTA vs Aurs2fl/fl;Emx1-Cre +tTA+CC, P=0.009; Aurs2fl/fl;Emx1-Cre +Saline vs Aurs2fl/fl;Emx1-Cre +Oxytocin, p<0.001;
	DG
	Comparison	N	Figure	Parameter	Statistical tests and significance
	Aurs2fl/fl +Saline vs Aurs2fl/fl;Emx1-Cre +Saline vs Aurs2fl/fl;Emx1-Cre +Oxytocin	Aurs2fl/fl +Saline= 22 Aurs2fl/fl;Emx1-Cre +Saline=22 Aurs2fl/fl;Emx1-Cre +Oxytocin=23	Supplement Figure 1	Length of DG suprapyramidal blade	One-way ANOVA; F(2,66)=21.808, p<0.001, Aurs2fl/fl+Saline vs Aurs2fl/fl;Emx1-Cre+Saline, p<0.001; Aurs2fl/fl+Saline vs Aurs2fl/fl;Emx1-Cre +Oxytocin, P<0.001; Aurs2fl/fl;Emx1-Cre +Saline vs Aurs2fl/fl;Emx1-Cre +Oxytocin, p=0.718;
		Aurs2fl/fl +Saline= 22 Aurs2fl/fl;Emx1-Cre +Saline=22 Aurs2fl/fl;Emx1-Cre +Oxytocin=23		Length of DG infrapyramidal blade	One-way ANOVA; F(2,66)=138.926, p<0.001, Aurs2fl/fl+Saline vs Aurs2fl/fl;Emx1-Cre+Saline, p<0.001; Aurs2fl/fl+Saline vs Aurs2fl/fl;Emx1-Cre +Oxytocin, P<0.001; Aurs2fl/fl;Emx1-Cre +Saline vs Aurs2fl/fl;Emx1-Cre +Oxytocin, p=0.267;
		Aurs2fl/fl +Saline= 22 Aurs2fl/fl;Emx1-Cre +Saline=22 Aurs2fl/fl;Emx1-Cre +Oxytocin=23		area of DG	One-way ANOVA; F(2,66)=35.321, p<0.001, Aurs2fl/fl+Saline vs Aurs2fl/fl;Emx1-Cre+Saline, p<0.001; Aurs2fl/fl+Saline vs Aurs2fl/fl;Emx1-Cre +Oxytocin, P<0.001; Aurs2fl/fl;Emx1-Cre +Saline vs Aurs2fl/fl;Emx1-Cre +Oxytocin, p=0.757;
	Aurs2fl/fl +CTL vs Aurs2fl/fl;Emx1-Cre +CTL vs Aurs2fl/fl;Emx1-Cre +EE	Aurs2fl/fl +CTL= 23 Aurs2fl/fl;Emx1-Cre +CTL=23 Aurs2fl/fl;Emx1-Cre +EE=21	Supplement Figure 1	Length of DG suprapyramidal blade	One-way ANOVA; F(2,66)=42.124, p<0.001, Aurs2fl/fl+CTL vs Aurs2fl/fl;Emx1-Cre+CTL, p<0.001; Aurs2fl/fl+CTL vs Aurs2fl/fl;Emx1-Cre +EE, P<0.001; Aurs2fl/fl;Emx1-Cre +CTL vs Aurs2fl/fl;Emx1-Cre +EE, p=0.504;
		Aurs2fl/fl +CTL= 23 Aurs2fl/fl;Emx1-Cre +CTL=23 Aurs2fl/fl;Emx1-Cre +EE=21		Length of DG infrapyramidal blade	One-way ANOVA; F(2,66)=248.006, p<0.001, Aurs2fl/fl+CTL vs Aurs2fl/fl;Emx1-Cre+CTL, p<0.001; Aurs2fl/fl+CTL vs Aurs2fl/fl;Emx1-Cre +EE, P<0.001; Aurs2fl/fl;Emx1-Cre +CTL vs Aurs2fl/fl;Emx1-Cre +EE, p=0.734;
		Aurs2fl/fl +CTL= 23 Aurs2fl/fl;Emx1-Cre +CTL=23 Aurs2fl/fl;Emx1-Cre +EE=21		area of DG	One-way ANOVA; F(2,66)=58.479, p<0.001, Aurs2fl/fl+CTL vs Aurs2fl/fl;Emx1-Cre+CTL, p<0.001; Aurs2fl/fl+CTL vs Aurs2fl/fl;Emx1-Cre +EE, P<0.001; Aurs2fl/fl;Emx1-Cre +CTL vs Aurs2fl/fl;Emx1-Cre +EE, p=0.926;
	Aurs2fl/fl +tTA vs Aurs2fl/fl;Emx1-Cre +tTA vs Aurs2fl/fl;Emx1-Cre +tTA+CC	Aurs2fl/fl +tTA= 17 Aurs2fl/fl;Emx1-Cre +tTA=15 Aurs2fl/fl;Emx1-Cre +tTA+CC=16	Supplement Figure 1	Length of DG suprapyramidal blade	One-way ANOVA; F(2,47)=42.539, p<0.001, Aurs2fl/fl+tTA vs Aurs2fl/fl;Emx1-Cre+tTA, p<0.001; Aurs2fl/fl+tTA vs Aurs2fl/fl;Emx1-Cre +tTA+CC, P<0.001; Aurs2fl/fl;Emx1-Cre +tTA vs Aurs2fl/fl;Emx1-Cre +tTA+CC, p=0.529;
		Aurs2fl/fl +tTA= 17 Aurs2fl/fl;Emx1-Cre +tTA=15 Aurs2fl/fl;Emx1-Cre +tTA+CC=16		Length of DG infrapyramidal blade	One-way ANOVA; F(2,47)=169.947, p<0.001, Aurs2fl/fl+tTA vs Aurs2fl/fl;Emx1-Cre+tTA, p<0.001; Aurs2fl/fl+tTA vs Aurs2fl/fl;Emx1-Cre +tTA+CC, P<0.001; Aurs2fl/fl;Emx1-Cre +tTA vs Aurs2fl/fl;Emx1-Cre +tTA+CC, p=0.236;
		Aurs2fl/fl +tTA= 17 Aurs2fl/fl;Emx1-Cre +tTA=15 Aurs2fl/fl;Emx1-Cre +tTA+CC=16		area of DG	One-way ANOVA; F(2,47)=20.658, p<0.001, Aurs2fl/fl+tTA vs Aurs2fl/fl;Emx1-Cre+tTA, p<0.001; Aurs2fl/fl+tTA vs Aurs2fl/fl;Emx1-Cre +tTA+CC, P<0.001; Aurs2fl/fl;Emx1-Cre +tTA vs Aurs2fl/fl;Emx1-Cre +tTA+CC, p=0.938;
